# Supplementary material for: A Naturally Associated Rhizobacterium of Arabidopsis thaliana Induces a Starvation-Like Transcriptional Response while Promoting Growth
Source: PLoS One. 2011 Dec 28;6(12):e29382. doi: 10.1371/journal.pone.0029382 (PMC3247267; doi:10.1371/journal.pone.0029382)
Supplement: Table S4 — Genes and primers used for qPCR. (XLSX) [file pone.0029382.s007.xlsx]

## Sheet: Sheet1
Target genes for qPCR
Array Element / ID	Locus Identifier	Annotation	Organism	Primer forward (5´-3´)	Primer reverse (5´-3´)
256772_at	AT3G13750	BGAL1 (BETA GALACTOSIDASE 1); beta-galactosidase	Arabidopsis thaliana	CCGCCCAGCTGAAGATATGGCC	CGGACCACCAGCAGTTCGACC
252607_at	AT3G44990	XTR8 (xyloglucan:xyloglucosyl transferase 8); hydrolase, acting on glycosyl bonds	Arabidopsis thaliana	GGGATGCATCGGACTGGGCC	CGCTGTGCATCCCGCTAGCT
266719_at	AT2G46830	CCA1__circadian clock associated 1	Arabidopsis thaliana	TGGAGACTCATCATCGAGCTTAAA	GCTTTCAAATGCAACTTGTGTGTG
260914_at	AT1G02640	BXL2 (BETA-XYLOSIDASE 2); hydrolase, hydrolyzing O-glycosyl compounds	Arabidopsis thaliana	ACCCACGTTGGGGACGTGGA	ACCGGCTACGGTCGTTTCCCT
246028_at	AT5G21170	5'-AMP-activated protein kinase beta-2 subunit, putative	Arabidopsis thaliana	CTGCACGCAGTCGTCACCGT	CCACGGGAACCTGAGGAGCG
248622_at	AT5G49360	BXL1 (BETA-XYLOSIDASE 1); hydrolase, hydrolyzing O-glycosyl compounds	Arabidopsis thaliana	TGCAGGGAAAGCATGCGCCT	TCCCTTTGCAAGCCACGCCG
261211_at	AT1G12780	UGE1 (UDP-D-GLUCOSE/UDP-D-GALACTOSE 4-EPIMERASE 1); UDP-glucose 4-epimerase/ protein dimerization	Arabidopsis thaliana	AGCTAGAGACATTCACGCTGCGG	CGGTATGCCCTTTGGATCTTCTCCA
265443_at	AT2G20750	ATEXPB1 (ARABIDOPSIS THALIANA EXPANSIN B1)	Arabidopsis thaliana	CACTTCTCCACTTTTCTTCTCGGTT	TAGTGTCGGTAGGATGACCGG
246114_at	AT5G20250	DIN10 (DARK INDUCIBLE 10); hydrolase, hydrolyzing O-glycosyl compounds	Arabidopsis thaliana	CGGATGGTGCACTTGGGACGCGT	AAACTTCGGCGGCGTACCACCGG
250580_at	AT5G07440	GDH2 (GLUTAMATE DEHYDROGENASE 2); oxidoreductase	Arabidopsis thaliana	CCGTCATGCATCTCGAATCCTGGG	CCGATGTATGAAACCAGAGTGCCATCG
247525_at	AT5G61380	TOC1 (TIMING OF CAB EXPRESSION 1); transcription regulator	Arabidopsis thaliana	CATCTTCATCGGGGTGCGGCGGA	AGCTGGCGCCATTCTGCAAGGTCT
258497_at	AT3G02380	COL2 (CONSTANS-LIKE 2); transcription factor/ zinc ion binding	Arabidopsis thaliana	TCGTTCAGCCGCCTGCACTGTC	AACGCAGCTGGGGCAGACTCAC
255284_at	AT4G04610	APR1 (PAPS REDUCTASE HOMOLOG 19)	Arabidopsis thaliana	CCCCTTTTGTCAAGCCATGGCAT	ACCGAGCTGCAATTCCTGCTTAG
252415_at	AT3G47340	ASN1_AT-ASN1_DIN6__glutamine-dependent asparagine synthase 1	Arabidopsis thaliana	TGATGTCGAACGCGGGGCAT	GCAGAGTTCTGCGGGAAGAACCT
253161_at	AT4G35770	ATSEN1_DIN1_SEN1_SEN1__Rhodanese/Cell cycle control phosphatase superfamily protein	Arabidopsis thaliana	GACAGGTCTCGTCCCACTTCAGGA	TGATCGCCGTGAAGCCAGCA
255822_at	AT2G40610	ATEXPA8 (ARABIDOPSIS THALIANA EXPANSIN A8)	Arabidopsis thaliana	TGCCCACCTAACCCTGGCCT	TGCCGGCACGATACTGAGCG
267461_at	AT2G33830	dormancy/auxin associated family protein	Arabidopsis thaliana	CCCAACCCCTTGACATCAAAGGTG	CACGTTTTCCTTACGCGCCG
247866_at	AT5G57550	XTR3 (XYLOGLUCAN ENDOTRANSGLYCOSYLASE 3); hydrolase, acting on glycosyl bonds	Arabidopsis thaliana	ACGCGGACCAGTGGGCTACA	CCGCCCGAGGAAACACATGCA
262456_at	AT1G11260	STP1 (SUGAR TRANSPORTER 1); carbohydrate transmembrane transporter/ sugar:hydrogen ion symporter	Arabidopsis thaliana	GGTTGGGGATGGCGGCTCAG	TTCGTGTTGGCCACGCTCGA
Houskeeping genes
259407_at	At1g13320	PP2AA3__protein phosphatase 2A subunit A3	Arabidopsis thaliana	TAACGTGGCCAAAATGATGC	GTTCTCCACAACCGCTTGGT
255220_at AFFX-Athal-Ubq_3_f_at	At4g05320	UBQ10__polyubiquitin 10	Arabidopsis thaliana	GGCCTTGTATAATCCCTGATGAATAAG	AAAGAGATAACAGGAACGGAAACATAGT
246862_at	At5g25760	PEX4_UBC21__peroxin4	Arabidopsis thaliana	CTGCGACTCAGGGAATCTTCTAA	TTGTGCCATTGAATTGAACCC
253023_at	At4g38070	basic helix-loop-helix (bHLH) DNA-binding superfamily protein	Arabidopsis thaliana	GAAAGCAAAGGCGGTGAGAG	CAAGGCACACTTGGTTCTTCC
265256_at	At2g28390	SAND family protein	Arabidopsis thaliana	AACTCTATGCAGCATTTGATCCACT	TGATTGCATATCTTTATCGCCATC
