# Supplementary material for: A Naturally Associated Rhizobacterium of Arabidopsis thaliana Induces a Starvation-Like Transcriptional Response while Promoting Growth
Source: PLoS One. 2011 Dec 28;6(12):e29382. doi: 10.1371/journal.pone.0029382 (PMC3247267; doi:10.1371/journal.pone.0029382)
Supplement: Table S5 — List of genes that are significantly regulated (>1.5 or <−1.5 fold) by P. sp. G62. (XLSX) [file pone.0029382.s008.xlsx]

## Sheet: Sheet1
Identifier	Gene AGI	P. sp. G62 vs. Control, log2-fold change	P. sp. G62 vs. Control, fold change	Gene description
253161_at	At4g35770	2.5035	5.6706	ATSEN1_DIN1__SEN1 (SENESCENCE 1)
252415_at	At3g47340	2.17659	4.52085	AT-ASN1_DIN6__ASN1 (GLUTAMINE-DEPENDENT ASPARAGINE SYNTHASE 1); asparagine synthase (glutamine-hydrolyzing)
257315_at	At3g30775	2.1516	4.44321	AT-POX_ATPDH_ATPOX_PRO1_PRODH__ERD5 (EARLY RESPONSIVE TO DEHYDRATION 5); proline dehydrogenase
246114_at	At5g20250	1.91604	3.77387	DIN10 (DARK INDUCIBLE 10); hydrolase, hydrolyzing O-glycosyl compounds
251494_at	At3g59350	1.79806	3.47753	serine/threonine protein kinase, putative
245668_at	At1g28330	1.71233	3.2769	DRM1__DYL1 (DORMANCY-ASSOCIATED PROTEIN-LIKE 1)
249337_at	At5g41080	1.70735	3.26561	glycerophosphoryl diester phosphodiesterase family protein
262456_at	At1g11260	1.67062	3.18352	ATSTP1__STP1 (SUGAR TRANSPORTER 1); carbohydrate transmembrane transporter/ sugar:hydrogen symporter
263118_at	At1g03090	1.64396	3.12522	MCCA; methylcrotonoyl-CoA carboxylase
261395_at	At1g79700	1.60988	3.05227	ovule development protein, putative
261567_at	At1g33055	1.50149	2.83135	unknown protein
260914_at	At1g02640	1.48668	2.80244	ATBXL2__BXL2 (BETA-XYLOSIDASE 2); hydrolase, hydrolyzing O-glycosyl compounds
248622_at	At5g49360	1.48054	2.79053	ATBXL1__BXL1 (BETA-XYLOSIDASE 1); hydrolase, hydrolyzing O-glycosyl compounds
247866_at	At5g57550	1.42893	2.69247	XTR3 (XYLOGLUCAN ENDOTRANSGLYCOSYLASE 3); hydrolase, acting on glycosyl bonds / xyloglucan:xyloglucosyl transferase
253874_at	At4g27450	1.42427	2.68379	unknown protein
267461_at	At2g33830	1.41044	2.65819	dormancy/auxin associated family protein
264788_at	At2g17880	1.39008	2.62093	DNAJ heat shock protein, putative
258225_at	At3g15630	1.38844	2.61795	unknown protein
249862_at	At5g22920	1.36386	2.57373	zinc finger (C3HC4-type RING finger) family protein
250580_at	At5g07440	1.33497	2.52271	GDH2 (GLUTAMATE DEHYDROGENASE 2); ATP binding / glutamate dehydrogenase [NAD(P)+]/ glutamate dehydrogenase/ oxidoreductase
264209_at	At1g22740	1.29316	2.45064	ATRABG3B_RAB7_RAB75__RABG3B; GTP binding
256772_at	At3g13750	1.27332	2.41717	BGAL1 (Beta galactosidase 1); beta-galactosidase/ catalytic/ cation binding / heme binding / peroxidase/ sugar binding
246028_at	At5g21170	1.25841	2.39232	5'-AMP-activated protein kinase beta-2 subunit, putative
267524_at	At2g30600	1.24379	2.3682	BTB/POZ domain-containing protein
264238_at	At1g54740	1.22065	2.33052	FUNCTIONS IN: molecular_function unknown; INVOLVED IN: biological_process unknown; EXPRESSED IN: 21 plant structures; EXPRESSED DURING: 14 growth stages; BEST Arabidopsis thaliana protein match is: structural constituent of ribosome (TAIR:AT1G22110.1); Has 479 Blast hits to 317 proteins in 60 species: Archae - 0; Bacteria - 25; Metazoa - 81; Fungi - 16; Plants - 88; Viruses - 0; Other Eukaryotes …
266984_at	At2g39570	1.21101	2.31499	ACT domain-containing protein
267532_at	At2g42040	1.18067	2.26682	FUNCTIONS IN: molecular_function unknown; INVOLVED IN: biological_process unknown; EXPRESSED IN: 22 plant structures; EXPRESSED DURING: 13 growth stages; CONTAINS InterPro DOMAIN/s: WRC (InterPro:IPR014977); Has 154 Blast hits to 154 proteins in 12 species: Archae - 0; Bacteria - 0; Metazoa - 4; Fungi - 0; Plants - 149; Viruses - 0; Other Eukaryotes - 1 (source: NCBI BLink).
267523_at	At2g30600	1.17295	2.25473	BTB/POZ domain-containing protein
252991_at	At4g38470	1.15288	2.22357	protein kinase family protein
251642_at	At3g57520	1.13758	2.20011	AtSIP2 (Arabidopsis thaliana seed imbibition 2); hydrolase, hydrolyzing O-glycosyl compounds
263460_at	At2g31810	1.13642	2.19834	acetolactate synthase small subunit, putative
261211_at	At1g12780	1.10313	2.14821	UGE1 (UDP-D-glucose/UDP-D-galactose 4-epimerase 1); UDP-glucose 4-epimerase/ protein dimerization
264774_at	At1g22890	1.0789	2.11242	unknown protein
263981_at	At2g42870	1.0631	2.08941	HLH1__PAR1 (PHY RAPIDLY REGULATED 1)
249847_at	At5g23210	1.0372	2.05224	SCPL34; serine-type carboxypeptidase
254665_at	At4g18340	1.03539	2.04967	glycosyl hydrolase family 17 protein
261822_at	At1g11380	1.01443	2.02011	unknown protein
253061_at	At4g37610	1.00381	2.00529	BT5 (BTB AND TAZ DOMAIN PROTEIN 5); protein binding / transcription regulator
246034_at	At5g08350	0.982397	1.97574	GRAM domain-containing protein / ABA-responsive protein-related
248419_at	At5g51550	0.979011	1.97111	EXL3 (EXORDIUM LIKE 3)
249923_at	At5g19120	0.974893	1.9655	aspartic-type endopeptidase
246396_at	At1g58180	0.971986	1.96154	ATBCA6_BCA6__carbonic anhydrase family protein / carbonate dehydratase family protein
247524_at	At5g61440	0.963323	1.9498	ACHT5 (ATYPICAL CYS HIS RICH THIOREDOXIN 5)
259103_at	At3g11690	0.956377	1.94043	unknown protein
252882_at	At4g39675	0.938836	1.91698	unknown protein
257990_at	At3g19860	0.938561	1.91662	basic helix-loop-helix (bHLH) family protein
245637_at	At1g25230	0.93029	1.90566	purple acid phosphatase family protein
250936_at	At5g03120	0.921522	1.89411	unknown protein
259694_at	At1g63180	0.915953	1.88681	UGE3 (UDP-D-glucose/UDP-D-galactose 4-epimerase 3); UDP-glucose 4-epimerase/ protein dimerization
252475_s_at	At3g46640 At5g59570	0.915666	1.88644	LUX__PCL1 (PHYTOCLOCK 1); DNA binding / transcription factor
250777_at	At5g05440	0.907087	1.87526	unknown protein
259272_at	At3g01290	0.903229	1.87025	band 7 family protein
247266_at	At5g64570	0.900166	1.86628	ATBXL4__XYL4; hydrolase, hydrolyzing O-glycosyl compounds / xylan 1,4-beta-xylosidase
249823_s_at	At5g23350 At5g23360	0.893692	1.85793	GRAM domain-containing protein / ABA-responsive protein-related
256965_at	At3g13450	0.888281	1.85097	DIN4 (DARK INDUCIBLE 4); 3-methyl-2-oxobutanoate dehydrogenase (2-methylpropanoyl-transferring)/ catalytic
265067_at	At1g03850	0.888173	1.85083	glutaredoxin family protein
246251_at	At4g37220	0.887015	1.84935	stress-responsive protein, putative
260883_at	At1g29270	0.886935	1.84924	unknown protein
265111_at	At1g62510	0.885303	1.84715	protease inhibitor/seed storage/lipid transfer protein (LTP) family protein
263499_at	At2g42580	0.881388	1.84215	VIT__TTL3 (TETRATRICOPETIDE-REPEAT THIOREDOXIN-LIKE 3); binding / protein binding
252081_at	At3g51910	0.872802	1.83122	HSFA7A__AT-HSFA7A; DNA binding / transcription factor
255617_at	At4g01330	0.863857	1.8199	ATP binding / kinase/ protein kinase/ protein serine/threonine kinase/ protein tyrosine kinase
255506_at	At4g02130	0.862374	1.81803	LGT10__GATL6; polygalacturonate 4-alpha-galacturonosyltransferase/ transferase, transferring glycosyl groups / transferase, transferring hexosyl groups
260651_at	At1g32460	0.861672	1.81714	unknown protein
251196_at	At3g62950	0.858595	1.81327	glutaredoxin family protein
259856_at	At1g68440	0.858303	1.81291	unknown protein
250032_at	At5g18170	0.855328	1.80917	GDH1 (GLUTAMATE DEHYDROGENASE 1); ATP binding / glutamate dehydrogenase [NAD(P)+]/ oxidoreductase
259502_at	At1g15670	0.854136	1.80768	kelch repeat-containing F-box family protein
264467_at	At1g10140	0.850756	1.80345	FUNCTIONS IN: molecular_function unknown; INVOLVED IN: biological_process unknown; LOCATED IN: plasma membrane; EXPRESSED IN: 23 plant structures; EXPRESSED DURING: 13 growth stages; CONTAINS InterPro DOMAIN/s: Uncharacterised conserved protein UCP031279 (InterPro:IPR016972); BEST Arabidopsis thaliana protein match is: unknown protein (TAIR:AT1G58420.1); Has 38 Blast hits to 38 proteins in 10 spe…
264246_at	At1g60140	0.849497	1.80187	TPS10__ATTPS10 (trehalose phosphate synthase); transferase, transferring glycosyl groups / trehalose-phosphatase
247924_at	At5g57655	0.844527	1.79568	xylose isomerase family protein
246506_at	At5g16110	0.843488	1.79438	unknown protein
267460_at	At2g33810	0.841125	1.79145	SPL3 (SQUAMOSA PROMOTER BINDING PROTEIN-LIKE 3); DNA binding / transcription factor
252234_at	At3g49780	0.840677	1.79089	ATPSK3 (FORMER SYMBOL)__ATPSK4 (PHYTOSULFOKINE 4 PRECURSOR); growth factor
246018_at	At5g10695	0.839626	1.78959	unknown protein
247280_at	At5g64260	0.835244	1.78416	EXL2 (EXORDIUM LIKE 2)
258527_at	At3g06850	0.833341	1.78181	DIN3_LTA1__BCE2; acetyltransferase/ alpha-ketoacid dehydrogenase/ dihydrolipoamide branched chain acyltransferase
254016_at	At4g26150	0.831696	1.77978	CGA1 (CYTOKININ-RESPONSIVE GATA FACTOR 1); transcription factor
264561_at	At1g55810	0.830071	1.77777	uracil phosphoribosyltransferase, putative / UMP pyrophosphorylase, putative / UPRTase, putative
250007_at	At5g18670	0.825134	1.7717	BAM9__BMY3; beta-amylase/ catalytic/ cation binding
247954_at	At5g56870	0.819888	1.76527	BGAL4 (beta-galactosidase 4); beta-galactosidase
267034_at	At2g38310	0.814833	1.75909	unknown protein
250649_at	At5g06690	0.810269	1.75354	WCRKC1 (WCRKC THIOREDOXIN 1)
261851_at	At1g50460	0.809426	1.75251	HKL1 (HEXOKINASE-LIKE 1); ATP binding / fructokinase/ glucokinase/ hexokinase
251360_at	At3g61210	0.806561	1.74904	embryo-abundant protein-related
248193_at	At5g54080	0.803268	1.74505	HGO (HOMOGENTISATE 1,2-DIOXYGENASE); homogentisate 1,2-dioxygenase
260101_at	At1g73260	0.80259	1.74423	trypsin and protease inhibitor family protein / Kunitz family protein
252167_at	At3g50560	0.801606	1.74304	short-chain dehydrogenase/reductase (SDR) family protein
246215_at	At4g37180	0.798266	1.73901	myb family transcription factor
263126_at	At1g78460	0.798043	1.73874	SOUL heme-binding family protein
251601_at	At3g57800	0.795561	1.73575	basic helix-loop-helix (bHLH) family protein
264580_at	At1g05340	0.79359	1.73338	unknown protein
250180_at	At5g14450	0.792898	1.73255	GDSL-motif lipase/hydrolase family protein
249850_at	At5g23240	0.789552	1.72854	DNAJ heat shock N-terminal domain-containing protein
262892_at	At1g79440	0.787694	1.72631	SSADH_SSADH1__ALDH5F1; 3-chloroallyl aldehyde dehydrogenase/ NAD or NADH binding / succinate-semialdehyde dehydrogenase
258939_at	At3g10020	0.779967	1.71709	unknown protein
252323_at	At3g48530	0.779719	1.7168	KING1 (SNF1-RELATED PROTEIN KINASE REGULATORY SUBUNIT GAMMA 1)
259685_at	At1g63090	0.77469	1.71082	AtPP2-A11 (Phloem protein 2-A11); carbohydrate binding
265414_at	At2g16660	0.771268	1.70677	nodulin family protein
256743_at	At3g29370	0.770627	1.70601	unknown protein
250217_at	At5g14120	0.768982	1.70407	nodulin family protein
255969_at	At1g22330	0.768103	1.70303	RNA binding / nucleic acid binding / nucleotide binding
267178_at	At2g37750	0.767721	1.70258	unknown protein
246843_at	At5g26740	0.766418	1.70104	unknown protein
259244_at	At3g07650	0.766086	1.70065	COL9 (CONSTANS-LIKE 9); transcription factor/ zinc ion binding
245925_at	At5g28770	0.761638	1.69541	AtbZIP63__BZO2H3; DNA binding / protein heterodimerization/ transcription factor
252570_at	At3g45300	0.761087	1.69477	ATIVD__IVD (ISOVALERYL-COA-DEHYDROGENASE); ATP binding / isovaleryl-CoA dehydrogenase
247282_at	At5g64240	0.760759	1.69438	AtMC3 (metacaspase 3); cysteine-type endopeptidase
261375_at	At1g53160	0.759793	1.69325	SPL4 (SQUAMOSA PROMOTER BINDING PROTEIN-LIKE 4); DNA binding / transcription factor
245325_at	At4g14130	0.759204	1.69256	XTR7 (XYLOGLUCAN ENDOTRANSGLYCOSYLASE 7); hydrolase, acting on glycosyl bonds / hydrolase, hydrolyzing O-glycosyl compounds / xyloglucan:xyloglucosyl transferase
246238_at	At4g36670	0.758055	1.69121	mannitol transporter, putative
265536_at	At2g15880	0.756383	1.68925	leucine-rich repeat family protein / extensin family protein
262635_at	At1g06570	0.755176	1.68784	HPD__PDS1 (PHYTOENE DESATURATION 1); 4-hydroxyphenylpyruvate dioxygenase
263019_at	At1g23870	0.751287	1.68329	TPS9__ATTPS9; transferase, transferring glycosyl groups / trehalose-phosphatase
253827_at	At4g28085	0.74764	1.67904	unknown protein
267209_at	At2g30930	0.744561	1.67546	unknown protein
249174_at	At5g42900	0.741714	1.67216	unknown protein
260279_at	At1g80420	0.739794	1.66994	DNA repair protein, putative (XRCC1)
265680_at	At2g32150	0.735844	1.66537	haloacid dehalogenase-like hydrolase family protein
266956_at	At2g34510	0.731925	1.66085	FUNCTIONS IN: molecular_function unknown; INVOLVED IN: biological_process unknown; LOCATED IN: anchored to membrane; EXPRESSED IN: 20 plant structures; EXPRESSED DURING: 14 growth stages; CONTAINS InterPro DOMAIN/s: Protein of unknown function DUF642 (InterPro:IPR006946), Galactose-binding like (InterPro:IPR008979); BEST Arabidopsis thaliana protein match is: unknown protein (TAIR:AT1G29980.1); H…
251864_at	At3g54920	0.726874	1.65505	PMR6 (powdery mildew resistant 6); lyase/ pectate lyase
262643_at	At1g62770	0.726718	1.65487	invertase/pectin methylesterase inhibitor family protein
247374_at	At5g63190	0.725902	1.65393	MA3 domain-containing protein
264304_at	At1g78895	0.717548	1.64438	INVOLVED IN: biological_process unknown; LOCATED IN: endomembrane system, endoplasmic reticulum; EXPRESSED IN: 24 plant structures; EXPRESSED DURING: 15 growth stages; CONTAINS InterPro DOMAIN/s: Reticulon (InterPro:IPR003388); BEST Arabidopsis thaliana protein match is: unknown protein (TAIR:AT1G16825.1); Has 81 Blast hits to 81 proteins in 9 species: Archae - 0; Bacteria - 0; Metazoa - 0; Fungi…
258501_at	At3g06780	0.713226	1.63947	glycine-rich protein
253571_at	At4g31000	0.709919	1.63571	calmodulin-binding protein
247540_at	At5g61590	0.70367	1.62864	AP2 domain-containing transcription factor family protein
255433_at	At4g03210	0.701066	1.62571	XTH9 (XYLOGLUCAN ENDOTRANSGLUCOSYLASE/HYDROLASE 9); hydrolase, acting on glycosyl bonds / xyloglucan:xyloglucosyl transferase
255625_at	At4g01120	0.698633	1.62297	ATBZIP54__GBF2 (G-BOX BINDING FACTOR 2); DNA binding / sequence-specific DNA binding / transcription factor
254681_at	At4g18140	0.695762	1.61974	phosphatase
256433_at	At3g10985	0.694755	1.61861	ATWI-12_WI12__SAG20 (SENESCENCE ASSOCIATED GENE 20)
248796_at	At5g47180	0.691591	1.61506	vesicle-associated membrane family protein / VAMP family protein
252539_at	At3g45730	0.691129	1.61455	unknown protein
261926_at	At1g22530	0.691006	1.61441	PATL2 (PATELLIN 2); transporter
258227_at	At3g15620	0.685563	1.60833	UVR3 (UV REPAIR DEFECTIVE 3); DNA (6-4) photolyase
260536_at	At2g43400	0.682055	1.60442	ETFQO (electron-transfer flavoprotein:ubiquinone oxidoreductase); catalytic/ electron carrier/ electron-transferring-flavoprotein dehydrogenase
264529_at	At1g30820	0.676778	1.59857	CTP synthase, putative / UTP--ammonia ligase, putative
251584_at	At3g58620	0.676543	1.59831	TTL4 (Tetratricopetide-repeat Thioredoxin-Like 4); binding
264508_at	At1g09570	0.676198	1.59792	FHY2_FRE1_HY8__PHYA (PHYTOCHROME A); G-protein coupled photoreceptor/ protein histidine kinase/ red or far-red light photoreceptor/ signal transducer
253811_at	At4g28190	0.672107	1.5934	ULT1 (ULTRAPETALA1); DNA binding
264624_at	At1g08930	0.669333	1.59034	ERD6 (EARLY RESPONSE TO DEHYDRATION 6); carbohydrate transmembrane transporter/ sugar transmembrane transporter/ sugar:hydrogen symporter
246211_at	At4g36730	0.669077	1.59006	GBF1; sequence-specific DNA binding / transcription factor
259500_at	At1g15740	0.66363	1.58406	leucine-rich repeat family protein
253666_at	At4g30270	0.663371	1.58378	MERI-5_SEN4__MERI5B (meristem-5); hydrolase, acting on glycosyl bonds / xyloglucan:xyloglucosyl transferase
262910_at	At1g59710	0.662904	1.58327	FUNCTIONS IN: molecular_function unknown; INVOLVED IN: biological_process unknown; LOCATED IN: cellular_component unknown; EXPRESSED IN: 23 plant structures; EXPRESSED DURING: 13 growth stages; CONTAINS InterPro DOMAIN/s: Protein of unknown function DUF569 (InterPro:IPR007679), Actin_cross-linking (InterPro:IPR008999); BEST Arabidopsis thaliana protein match is: unknown protein (TAIR:AT1G27100.1)…
253253_at	At4g34750	0.66051	1.58064	auxin-responsive protein, putative / small auxin up RNA (SAUR_E)
255939_at	At1g12730	0.660307	1.58042	cell division cycle protein-related
258736_at	At3g05900	0.659987	1.58007	neurofilament protein-related
265771_at	At2g48030	0.659796	1.57986	endonuclease/exonuclease/phosphatase family protein
246943_at	At5g25440	0.653161	1.57261	protein kinase family protein
247246_at	At5g64620	0.652674	1.57208	ATC/VIF2__C/VIF2 (CELL WALL / VACUOLAR INHIBITOR OF FRUCTOSIDASE 2); enzyme inhibitor/ pectinesterase/ pectinesterase inhibitor
255381_at	At4g03510	0.651539	1.57084	RMA1; protein binding / ubiquitin-protein ligase/ zinc ion binding
253958_at	At4g26400	0.65051	1.56972	zinc finger (C3HC4-type RING finger) family protein
259595_at	At1g28050	0.648802	1.56787	zinc finger (B-box type) family protein
260741_at	At1g15040	0.648301	1.56732	glutamine amidotransferase-related
257654_at	At3g13310	0.647991	1.56698	DNAJ heat shock N-terminal domain-containing protein
251225_at	At3g62660	0.64722	1.56615	GATL7 (Galacturonosyltransferase-like 7); polygalacturonate 4-alpha-galacturonosyltransferase/ transferase, transferring glycosyl groups / transferase, transferring hexosyl groups
252950_at	At4g38690	0.64507	1.56382	1-phosphatidylinositol phosphodiesterase-related
259982_at	At1g76410	0.643682	1.56231	ATL8; protein binding / zinc ion binding
267535_at	At2g41940	0.640999	1.55941	ZFP8 (ZINC FINGER PROTEIN 8); nucleic acid binding / transcription factor/ zinc ion binding
248744_at	At5g48250	0.638947	1.55719	zinc finger (B-box type) family protein
253647_at	At4g29950	0.635454	1.55343	microtubule-associated protein
245794_at	At1g32170	0.631139	1.54879	XTH30__XTR4 (XYLOGLUCAN ENDOTRANSGLYCOSYLASE 4); hydrolase, acting on glycosyl bonds / hydrolase, hydrolyzing O-glycosyl compounds / xyloglucan:xyloglucosyl transferase
245076_at	At2g23170	0.630241	1.54782	GH3.3; indole-3-acetic acid amido synthetase
258608_at	At3g03020	0.628466	1.54592	unknown protein
264447_at	At1g27300	0.627733	1.54513	unknown protein
249140_at	At5g43190	0.625253	1.54248	F-box family protein (FBX6)
249742_at	At5g24490	0.624919	1.54212	30S ribosomal protein, putative
246550_at	At5g14920	0.624831	1.54203	gibberellin-regulated family protein
260988_at	At1g53570	0.621377	1.53834	MAPKKK3__MAP3KA; ATP binding / kinase/ protein kinase/ protein serine/threonine kinase
259106_at	At3g05490	0.614953	1.53151	RALFL22 (ralf-like 22); signal transducer
265066_at	At1g03870	0.614669	1.53121	FLA9 (FASCICLIN-LIKE ARABINOOGALACTAN 9)
246446_at	At5g17640	0.614012	1.53051	unknown protein
254197_at	At4g24040	0.612906	1.52934	ATTRE1__TRE1 (TREHALASE 1); alpha,alpha-trehalase/ trehalase
262049_at	At1g80180	0.612762	1.52918	unknown protein
248205_at	At5g54300	0.611204	1.52753	unknown protein
256790_at	At3g16857	0.610424	1.52671	ARR1 (ARABIDOPSIS RESPONSE REGULATOR 1); transcription factor/ two-component response regulator
266745_at	At2g02950	0.607417	1.52353	PKS1 (PHYTOCHROME KINASE SUBSTRATE 1); protein binding
247979_at	At5g56750	0.605236	1.52123	Ndr family protein
246195_at	At4g36410	0.604763	1.52073	UBC17 (UBIQUITIN-CONJUGATING ENZYME 17); small conjugating protein ligase/ ubiquitin-protein ligase
267201_at	At2g31010	0.604065	1.51999	protein kinase family protein
263827_at	At2g40420	0.604064	1.51999	amino acid transporter family protein
254953_at	At4g10925	0.603428	1.51932	F-box family protein
247123_at	At5g66050	0.602469	1.51831	LOCATED IN: chloroplast; EXPRESSED IN: 24 plant structures; EXPRESSED DURING: 15 growth stages; CONTAINS InterPro DOMAIN/s: Protein of unknown function DUF151 (InterPro:IPR003729); BEST Arabidopsis thaliana protein match is: wound-responsive family protein (TAIR:AT1G19660.2); Has 338 Blast hits to 338 proteins in 128 species: Archae - 11; Bacteria - 214; Metazoa - 0; Fungi - 0; Plants - 67; Virus…
251771_at	At3g56000	0.600822	1.51658	CSLA14__ATCSLA14; cellulose synthase/ transferase, transferring glycosyl groups
264045_at	At2g22450	0.5999	1.51561	riboflavin biosynthesis protein, putative
247348_at	At5g63810	0.599852	1.51556	BGAL10 (beta-galactosidase 10); beta-galactosidase/ catalytic/ cation binding
264449_at	At1g27460	0.59873	1.51438	NPGR1 (NO POLLEN GERMINATION RELATED 1); calmodulin binding
251791_at	At3g55500	0.596976	1.51254	ATEXP16_ATHEXP ALPHA 1.7_EXP16__ATEXPA16 (ARABIDOPSIS THALIANA EXPANSIN A16)
264521_at	At1g10020	0.596846	1.51241	unknown protein
247189_at	At5g65390	0.595025	1.5105	AGP7
262727_at	At1g75800	0.594672	1.51013	pathogenesis-related thaumatin family protein
256061_at	At1g07040	0.594478	1.50993	unknown protein
249869_at	At5g23050	0.593904	1.50933	AAE17 (ACYL-ACTIVATING ENZYME 17); catalytic/ ligase
256598_at	At3g30180	0.592419	1.50777	CYP85A2__BR6OX2 (BRASSINOSTEROID-6-OXIDASE 2); monooxygenase/ oxygen binding
245821_at	At1g26270	0.592122	1.50746	phosphatidylinositol 3- and 4-kinase family protein
256071_at	At1g13640	0.591987	1.50732	phosphatidylinositol 3- and 4-kinase family protein
252184_at	At3g50660	0.588906	1.50411	CLM_CYP90B1_SNP2__DWF4 (DWARF 4); steroid 22-alpha hydroxylase
247176_at	At5g65110	0.587167	1.50229	ATACX2__ACX2 (ACYL-COA OXIDASE 2); acyl-CoA oxidase
251306_at	At3g61260	0.586178	1.50126	DNA-binding family protein / remorin family protein
257215_at	At3g15070	0.58536	1.50041	zinc finger (C3HC4-type RING finger) family protein
251811_at	At3g54990	-0.587107	0.665676	SMZ (SCHLAFMUTZE); DNA binding / transcription factor
261661_at	At1g18360	-0.587419	0.665533	hydrolase, alpha/beta fold family protein
247252_at	At5g64770	-0.588893	0.664853	unknown protein
264147_at	At1g02205	-0.591126	0.663825	CER1 (ECERIFERUM 1); octadecanal decarbonylase
259081_at	At3g05030	-0.591716	0.663553	ATNHX2__NHX2 (SODIUM HYDROGEN EXCHANGER 2); sodium ion transmembrane transporter/ sodium:hydrogen antiporter
255325_at	At4g04210	-0.592778	0.663065	PUX4; protein binding
258613_at	At3g02870	-0.596577	0.661321	VTC4; 3'(2'),5'-bisphosphate nucleotidase/ L-galactose-1-phosphate phosphatase/ inositol or phosphatidylinositol phosphatase/ inositol-1(or 4)-monophosphatase
264511_at	At1g09350	-0.597462	0.660916	AtGolS3 (Arabidopsis thaliana galactinol synthase 3); transferase, transferring glycosyl groups / transferase, transferring hexosyl groups
245724_at	At1g73390	-0.597937	0.660698	unknown protein
248582_at	At5g49910	-0.598362	0.660503	HSC70-7__CPHSC70-2EAT SHOCK PROTEIN 70-2 (CHLOROPLAST HEAT SHOCK PROTEIN 70-2); ATP binding / unfolded protein binding
258023_at	At3g19450	-0.599122	0.660156	CAD_CAD-C_CAD4__ATCAD4; cinnamyl-alcohol dehydrogenase
247118_at	At5g65890	-0.60388	0.657982	ACR1 (ACT Domain Repeat 1); amino acid binding
251020_at	At5g02270	-0.608284	0.655977	ATNAP9; transporter
261684_at	At1g47400	-0.614007	0.653379	unknown protein
255877_at	At2g40460	-0.622206	0.649677	proton-dependent oligopeptide transport (POT) family protein
254563_at	At4g19120	-0.622485	0.649551	ERD3 (early-responsive to dehydration 3)
253915_at	At4g27280	-0.625847	0.648039	calcium-binding EF hand family protein
251727_at	At3g56290	-0.626564	0.647717	unknown protein
263838_at	At2g36880	-0.628631	0.64679	MAT3 (methionine adenosyltransferase 3); methionine adenosyltransferase
245734_at	At1g73480	-0.629809	0.646262	hydrolase, alpha/beta fold family protein
250533_at	At5g08640	-0.632586	0.645019	FLS (FLAVONOL SYNTHASE); flavonol synthase
262826_at	At1g13080	-0.635518	0.64371	CYP71B2 (CYTOCHROME P450 71B2); electron carrier/ heme binding / iron ion binding / monooxygenase/ oxygen binding
261016_at	At1g26560	-0.657297	0.634065	BGLU40 (BETA GLUCOSIDASE 40); catalytic/ cation binding / hydrolase, hydrolyzing O-glycosyl compounds
256681_at	At3g52340	-0.66632	0.630112	ATSPP2__SPP2 (SUCROSE-6F-PHOSPHATE PHOSPHOHYDROLASE 2); catalytic/ magnesium ion binding / phosphatase/ sucrose-phosphatase
252827_at	At4g39950	-0.672058	0.627611	CYP79B2; electron carrier/ heme binding / iron ion binding / monooxygenase/ oxygen binding
264057_at	At2g28550	-0.674358	0.626611	TOE1__RAP2.7 (RELATED TO AP2.7); DNA binding / transcription factor
266097_at	At2g37970	-0.681438	0.623544	SOUL-1; binding
261834_at	At1g10640	-0.682181	0.623222	polygalacturonase
247323_at	At5g64170	-0.687284	0.621022	dentin sialophosphoprotein-related
255785_at	At1g19920	-0.688222	0.620618	ASA1__APS2; sulfate adenylyltransferase (ATP)
246126_at	At5g20070	-0.690258	0.619743	ATNUDT19__ATNUDX19 (ARABIDOPSIS THALIANA NUDIX HYDROLASE HOMOLOG 19); hydrolase/ metal ion binding
258396_at	At3g15460	-0.69327	0.61845	brix domain-containing protein
255016_at	At4g10120	-0.69633	0.61714	ATSPS4F; transferase, transferring glycosyl groups
260385_at	At1g74090	-0.697572	0.616609	SOT18 (DESULFO-GLUCOSINOLATE SULFOTRANSFERASE 18); 3-methylthiopropyl-desulfoglucosinolate sulfotransferase/ 4-methylthiobutyl-desulfoglucosinolate sulfotransferase/ 5-methylthiopentyl-desulfoglucosinolate sulfotransferase/ 7-methylthioheptyl-desulfogluco
260676_at	At1g19450	-0.71075	0.611002	integral membrane protein, putative / sugar transporter family protein
252269_at	At3g49580	-0.712045	0.610454	LSU1 (RESPONSE TO LOW SULFUR 1)
255088_at	At4g09350	-0.72366	0.605559	DNAJ heat shock N-terminal domain-containing protein
256168_at	At1g51805	-0.726083	0.604543	leucine-rich repeat protein kinase, putative
260380_at	At1g73870	-0.727946	0.603763	zinc finger (B-box type) family protein
256673_at	At3g52370	-0.728459	0.603548	FLA15 (FASCICLIN-LIKE ARABINOGALACTAN PROTEIN 15 PRECURSOR)
260727_at	At1g48100	-0.731759	0.602169	glycoside hydrolase family 28 protein / polygalacturonase (pectinase) family protein
248393_at	At5g52060	-0.736531	0.600181	ATBAG1 (ARABIDOPSIS THALIANA BCL-2-ASSOCIATED ATHANOGENE 1); protein binding
264873_at	At1g24100	-0.740426	0.598563	UGT74B1 (UDP-glucosyl transferase 74B1); UDP-glycosyltransferase/ thiohydroximate beta-D-glucosyltransferase/ transferase, transferring glycosyl groups
245676_at	At1g56670	-0.740584	0.598497	GDSL-motif lipase/hydrolase family protein
248961_at	At5g45650	-0.745231	0.596572	subtilase family protein
262232_at	At1g68600	-0.745677	0.596388	unknown protein
252943_at	At4g39330	-0.746139	0.596197	CAD9 (CINNAMYL ALCOHOL DEHYDROGENASE 9); binding / catalytic/ oxidoreductase/ zinc ion binding
251476_at	At3g59670	-0.747618	0.595586	unknown protein
254231_at	At4g23810	-0.757764	0.591412	ATWRKY53__WRKY53; DNA binding / protein binding / transcription activator/ transcription factor
267294_at	At2g23670	-0.757814	0.591392	YCF37 (Arabidopsis homolog of Synechocystis YCF37)
263477_at	At2g31790	-0.763019	0.589262	UDP-glucoronosyl/UDP-glucosyl transferase family protein
247679_at	At5g59540	-0.772744	0.585303	oxidoreductase, 2OG-Fe(II) oxygenase family protein
250892_at	At5g03760	-0.773374	0.585048	ATCSLA9_CSLA09_CSLA9_RAT4__ATCSLA09; mannan synthase/ transferase, transferring glycosyl groups
263452_at	At2g22190	-0.785316	0.580225	catalytic/ trehalose-phosphatase
262382_at	At1g72920	-0.785942	0.579973	disease resistance protein (TIR-NBS class), putative
247549_at	At5g61420	-0.788285	0.579032	AtMYB28_HAG1_PMG1__MYB28 (myb domain protein 28); DNA binding / transcription factor
245965_at	At5g19730	-0.788468	0.578958	pectinesterase family protein
258979_at	At3g09440	-0.789841	0.578408	heat shock cognate 70 kDa protein 3 (HSC70-3) (HSP70-3)
262935_at	At1g79410	-0.796824	0.575615	AtOCT5 (Arabidopsis thaliana ORGANIC CATION/CARNITINE TRANSPORTER5); carbohydrate transmembrane transporter/ sugar:hydrogen symporter
267538_at	At2g41870	-0.798101	0.575106	remorin family protein
256603_at	At3g28270	-0.798275	0.575036	FUNCTIONS IN: molecular_function unknown; INVOLVED IN: biological_process unknown; LOCATED IN: cellular_component unknown; EXPRESSED IN: 15 plant structures; EXPRESSED DURING: 9 growth stages; CONTAINS InterPro DOMAIN/s: Protein of unknown function DUF677 (InterPro:IPR007749); BEST Arabidopsis thaliana protein match is: AT14A (TAIR:AT3G28300.1); Has 443 Blast hits to 436 proteins in 133 species: …
249774_at	At5g24150	-0.811174	0.569918	SQP1; squalene monooxygenase
253835_at	At4g27820	-0.818455	0.567049	BGLU9 (BETA GLUCOSIDASE 9); catalytic/ cation binding / hydrolase, hydrolyzing O-glycosyl compounds
251705_at	At3g56400	-0.820425	0.566275	ATWRKY70__WRKY70; transcription factor/ transcription repressor
263595_at	At2g01890	-0.820437	0.56627	ATPAP8__PAP8 (PURPLE ACID PHOSPHATASE 8); acid phosphatase/ protein serine/threonine phosphatase
263714_at	At2g20610	-0.830075	0.5625	ALF1_HLS3_RTY_RTY1__SUR1 (SUPERROOT 1); S-alkylthiohydroximate lyase/ carbon-sulfur lyase/ transaminase
259275_at	At3g01060	-0.832613	0.561511	unknown protein
250561_at	At5g08030	-0.848825	0.555237	glycerophosphoryl diester phosphodiesterase family protein
253922_at	At4g26850	-0.856177	0.552414	VTC2 (vitamin c defective 2); GDP-D-glucose phosphorylase/ GDP-galactose:glucose-1-phosphate guanyltransferase/ GDP-galactose:mannose-1-phosphate guanyltransferase/ GDP-galactose:myoinositol-1-phosphate guanyltransferase/ galactose-1-phosphate guanylyltra
245277_at	At4g15550	-0.858776	0.55142	IAGLU (INDOLE-3-ACETATE BETA-D-GLUCOSYLTRANSFERASE); UDP-glycosyltransferase/ transferase, transferring glycosyl groups
257628_at	At3g26290	-0.868267	0.547805	CYP71B26; electron carrier/ heme binding / iron ion binding / monooxygenase/ oxygen binding
254862_at	At4g12030	-0.874803	0.545328	bile acid:sodium symporter family protein
263779_at	At2g46340	-0.880791	0.54307	SPA1 (SUPPRESSOR OF PHYA-105 1); protein binding / signal transducer
252482_at	At3g46670	-0.883914	0.541895	UGT76E11 (UDP-GLUCOSYL TRANSFERASE 76E11); UDP-glycosyltransferase/ quercetin 3-O-glucosyltransferase/ quercetin 7-O-glucosyltransferase/ transferase, transferring glycosyl groups
245450_at	At4g16880	-0.890428	0.539454	disease resistance protein-related
251024_at	At5g02180	-0.91428	0.530609	amino acid transporter family protein
252863_at	At4g39800	-0.917624	0.52938	ATMIPS1_MI-1-P SYNTHASE__MIPS1 (MYO-INOSITOL-1-PHOSTPATE SYNTHASE 1); inositol-3-phosphate synthase
246490_at	At5g15948 At5g15950	-0.92795	0.525605	CPuORF10 (Conserved peptide upstream open reading frame 10)
248625_at	At5g48880	-0.928458	0.525419	KAT5_PKT1__PKT2 (PEROXISOMAL 3-KETO-ACYL-COA THIOLASE 2); acetyl-CoA C-acyltransferase/ catalytic
262164_at	At1g78070	-0.9321	0.524095	FUNCTIONS IN: molecular_function unknown; INVOLVED IN: biological_process unknown; LOCATED IN: CUL4 RING ubiquitin ligase complex; EXPRESSED IN: 23 plant structures; EXPRESSED DURING: 13 growth stages; CONTAINS InterPro DOMAIN/s: WD40 repeat-like (InterPro:IPR011046), WD40 repeat, region (InterPro:IPR017986), WD40/YVTN repeat-like (InterPro:IPR015943), WD40 repeat (InterPro:IPR001680); BEST Arabi…
264745_at	At1g62180	-0.953773	0.516281	APSR_ATAPR2_PRH_PRH43__APR2 (5'ADENYLYLPHOSPHOSULFATE REDUCTASE 2); adenylyl-sulfate reductase/ phosphoadenylyl-sulfate reductase (thioredoxin)
263252_at	At2g31380	-0.977506	0.507857	STH; protein domain specific binding / transcription factor/ zinc ion binding
249059_at	At5g44530	-0.978303	0.507576	subtilase family protein
267112_at	At2g14750	-0.985059	0.505205	AKN1_ATAKN1__APK (APS KINASE); ATP binding / adenylylsulfate kinase/ kinase/ transferase, transferring phosphorus-containing groups
252911_at	At4g39510	-0.991982	0.502787	CYP96A12; electron carrier/ heme binding / iron ion binding / monooxygenase/ oxygen binding
246998_at	At5g67370	-1.00382	0.498678	unknown protein
262882_at	At1g64900	-1.01336	0.495393	CYP89A2 (CYTOCHROME P450 89A2); electron carrier/ heme binding / iron ion binding / monooxygenase/ oxygen binding
254926_at	At4g11280	-1.02999	0.489715	ACS6 (1-AMINOCYCLOPROPANE-1-CARBOXYLIC ACID (ACC) SYNTHASE 6); 1-aminocyclopropane-1-carboxylate synthase
251060_at	At5g01820	-1.03657	0.487486	CIPK14_SnRK3.15__ATSR1 (ARABIDOPSIS THALIANA SERINE/THREONINE PROTEIN KINASE 1); ATP binding / kinase/ protein kinase/ protein serine/threonine kinase
260955_at	At1g06000	-1.03683	0.487396	UDP-glucoronosyl/UDP-glucosyl transferase family protein
265443_at	At2g20750	-1.03792	0.487028	ATHEXP BETA 1.5_EXPB1__ATEXPB1 (ARABIDOPSIS THALIANA EXPANSIN B1)
254120_at	At4g24570	-1.04602	0.484302	mitochondrial substrate carrier family protein
247760_at	At5g59130	-1.047	0.483975	subtilase family protein
266719_at	At2g46830	-1.04958	0.48311	CCA1 (CIRCADIAN CLOCK ASSOCIATED 1); DNA binding / transcription activator/ transcription factor/ transcription repressor
264014_at	At2g21210	-1.06027	0.479543	auxin-responsive protein, putative
259736_at	At1g64390	-1.06918	0.47659	AtGH9C2 (Arabidopsis thaliana glycosyl hydrolase 9C2); carbohydrate binding / catalytic/ hydrolase, hydrolyzing O-glycosyl compounds
258158_at	At3g17790	-1.06935	0.476535	ATACP5_ATPAP17__PAP17; acid phosphatase/ phosphatase/ protein serine/threonine phosphatase
248353_at	At5g52320	-1.07978	0.473101	CYP96A4; electron carrier/ heme binding / iron ion binding / monooxygenase/ oxygen binding
250832_at	At5g04950	-1.0947	0.468234	ATNAS1__NAS1 (NICOTIANAMINE SYNTHASE 1); nicotianamine synthase
263951_at	At2g35960	-1.0989	0.466872	NHL12
248028_at	At5g55620	-1.11198	0.462658	unknown protein
251713_at	At3g56080	-1.11357	0.462149	dehydration-responsive protein-related
252414_at	At3g47420	-1.13035	0.456803	glycerol-3-phosphate transporter, putative / glycerol 3-phosphate permease, putative
262374_s_at	At1g72910 At1g72930	-1.1427	0.452912	disease resistance protein (TIR-NBS class), putative
251309_at	At3g61220	-1.18322	0.440366	short-chain dehydrogenase/reductase (SDR) family protein
258497_at	At3g02380	-1.18347	0.440293	COL2 (constans-like 2); transcription factor/ zinc ion binding
245448_at	At4g16860	-1.18817	0.438859	RPP4 (recognition of peronospora parasitica 4); LRR domain binding
254835_s_at	At4g12310 At4g12320	-1.19408	0.437064	CYP706A5; electron carrier/ heme binding / iron ion binding / monooxygenase/ oxygen binding
266720_s_at	At2g46670 At2g46790	-1.19453	0.436927	pseudo-response regulator, putative / timing of CAB expression 1-like protein, putative
256096_at	At1g13650	-1.19924	0.435506	FUNCTIONS IN: molecular_function unknown; INVOLVED IN: biological_process unknown; LOCATED IN: cellular_component unknown; EXPRESSED IN: 15 plant structures; EXPRESSED DURING: 6 growth stages; BEST Arabidopsis thaliana protein match is: 18S pre-ribosomal assembly protein gar2-related (TAIR:AT2G03810.4); Has 3725 Blast hits to 1574 proteins in 203 species: Archae - 2; Bacteria - 168; Metazoa - 816…
255822_at	At2g40610	-1.22934	0.426512	ATEXP8_ATHEXP ALPHA 1.11_EXP8__ATEXPA8 (ARABIDOPSIS THALIANA EXPANSIN A8)
248467_at	At5g50800	-1.26925	0.414874	nodulin MtN3 family protein
264931_at	At1g60590	-1.27916	0.412037	polygalacturonase, putative / pectinase, putative
258181_at	At3g21670	-1.28394	0.410672	nitrate transporter (NTP3)
251058_at	At5g01790	-1.32359	0.399539	unknown protein
254343_at	At4g21990	-1.34304	0.39419	ATAPR3_PRH-26_PRH26__APR3 (APS REDUCTASE 3); adenylyl-sulfate reductase
261913_at	At1g65860	-1.42968	0.371213	FMO GS-OX1 (FLAVIN-MONOOXYGENASE GLUCOSINOLATE S-OXYGENASE 1); 3-methylthiopropyl glucosinolate S-oxygenase/ 4-methylthiopropyl glucosinolate S-oxygenase/ 5-methylthiopropyl glucosinolate S-oxygenase/ 6-methylthiopropyl glucosinolate S-oxygenase/ 7-methyl
249752_at	At5g24660	-1.43678	0.369392	LSU2 (RESPONSE TO LOW SULFUR 2)
262717_s_at	At1g16400 At1g16410	-1.48621	0.35695	CYP79F2; oxidoreductase, acting on paired donors, with incorporation or reduction of molecular oxygen, NADH or NADPH as one donor, and incorporation of one atom of oxygen / oxygen binding
259842_at	At1g73600 At1g73602	-1.50282	0.352863	methyltransferase/ phosphoethanolamine N-methyltransferase
265121_at	At1g62560	-1.50513	0.352298	FMO GS-OX3 (FLAVIN-MONOOXYGENASE GLUCOSINOLATE S-OXYGENASE 3); 3-methylthiopropyl glucosinolate S-oxygenase/ 4-methylthiopropyl glucosinolate S-oxygenase/ 5-methylthiopropyl glucosinolate S-oxygenase/ 6-methylthiopropyl glucosinolate S-oxygenase/ 7-methyl
261177_at	At1g04770	-1.55014	0.341476	male sterility MS5 family protein
263739_at	At2g21320	-1.58436	0.333474	zinc finger (B-box type) family protein
255284_at	At4g04610	-1.6791	0.312277	ATAPR1_PRH19__APR1 (APS REDUCTASE 1); adenylyl-sulfate reductase
252607_at	At3g44990	-1.794	0.288372	ATXTR8__XTR8 (XYLOGLUCAN ENDO-TRANSGLYCOSYLASE-RELATED 8); hydrolase, acting on glycosyl bonds / xyloglucan:xyloglucosyl transferase
